# Supplementary material for: Cardiogenic shock managed with phlebotomy: an unusual case of end-stage cardiac hemochromatosis
Source: Eur Heart J Case Rep. 2026 Feb 6;10(2):ytag087. doi: 10.1093/ehjcr/ytag087 (PMC12924430; doi:10.1093/ehjcr/ytag087)
Supplement: ytag087_Supplementary_Data [file ytag087_supplementary_data.zip]

Archive with 7 entries (7 files):
- Video 1 (prephlebotomy echo-128).avi
- Video 2 (prephlebotomy echo-132).avi
- Video 3 (prephlebotomy echo-136).avi
- Video 4 (postphlebotomy echo-30).avi
- Video 5 (prephlebotomy echo-138).avi
- Video 6 (postphlebotomy echo-35).avi
- Video 7 (postphlebotomy echo-38).avi
